# Supplementary material for: Citrus β-carotene hydroxylase 2 (BCH2) participates in xanthophyll synthesis by catalyzing the hydroxylation of β-carotene and compensates for BCH1 in citrus carotenoid metabolism
Source: Hortic Res. 2022 Dec 30;10(3):uhac290. doi: 10.1093/hr/uhac290 (PMC10018782; doi:10.1093/hr/uhac290)
Supplement: Web_Material_uhac290 [file web_material_uhac290.zip]

Archive with 1 entries (1 files):
- Final Revised Supplementary file.docx
